# Supplementary material for: Role of the MAPKs/TGF-β1/TRAF6 signaling pathway in postoperative atrial fibrillation
Source: PLoS One. 2017 Mar 21;12(3):e0173759. doi: 10.1371/journal.pone.0173759 (PMC5360308; doi:10.1371/journal.pone.0173759)
Supplement: S1 Dataset — (XLSX) [file pone.0173759.s001.xlsx]

## Sheet: Sheet1
ID	age	gender	AF	LVEF	LA	LVEDd	LVESd	IVSd	LVPWd	PAP	fibrosis score	Hypertension	Diabetes mellitus	Diuretics	β-Blockers	Digitalis	Calcium antagonist	ACEI/ARB	Aldosterone antagonist	Statin	Nitrate	Ag II
1	45	0	1	51	47	64	47	10	10	46	5.1265	0	1	1	0	0	0	1	1	0	0	47.8
2	68	0	0	57	35	46	27	9	9	23	3.0258	0	0	0	0	0	0	0	0	0	0	31.7
3	61	0	0	57	55	57	36	18	14	69	4.2563	1	0	1	1	1	1	1	0	0	0	43.6
4	54	1	0	57	33	41	26	9	8	23	3.2456	0	0	0	0	0	0	0	0	0	0	45.4
5	47	1	0	60	56	46	28	8	8	67	3.6743	0	0	0	0	0	0	1	0	0	0	57.3
6	57	0	0	57	31	49	32	8	9	33	1.8594	0	0	0	0	0	0	0	0	0	0	32.6
7	49	1	0	60	46	59	36	11	11	23	3.2194	0	0	0	1	0	0	1	0	1	0	55.2
8	59	0	0	58	33	42	23	13	13	23	3.2284	0	0	0	0	0	0	0	0	0	0	68.3
9	73	1	0	66	49	50	27	8	8	23	2.8567	0	0	0	0	0	0	0	0	0	0	49.2
10	57	1	1	60	39	59	40	10	10	23	4.5761	0	1	1	1	0	0	1	0	0	0	56.7
11	58	0	0	61	35	56	35	10	10	43	3.0906	0	0	0	0	0	0	0	0	0	0	57.9
12	63	0	0	59	51	51	35	16	13	41	4.6749	0	0	0	0	0	0	1	0	0	0	65.4
13	38	1	1	59	58	45	27	10	10	44	5.3268	0	0	0	0	0	0	0	0	0	0	69.8
14	69	1	0	46	49	82	61	10	10	39	3.8621	0	0	1	1	0	0	0	0	0	1	22.4
15	66	0	0	60	43	56	30	11	10	28	3.8473	0	0	0	0	0	0	0	0	0	0	72.5
16	47	1	0	57	45	47	31	16	12	30	3.7194	0	0	0	0	0	0	0	0	0	0	60.3
17	50	0	0	62	50	55	33	10	10	45	6.8455	0	0	0	0	0	0	1	0	0	0	66.6
18	39	1	0	66	62	62	34	8	8	50	3.8695	0	1	0	0	1	0	0	0	1	0	38.1
19	52	1	1	43	44	57	43	9	9	28	4.3675	1	0	1	0	1	0	0	0	0	0	58.6
20	44	1	0	63	50	45	29	8	8	57	3.6483	1	1	0	0	0	0	0	0	0	0	47.4
21	52	1	0	61	42	49	29	10	10	42	2.7039	0	0	0	0	0	0	0	0	0	0	55.3
22	68	1	1	59	41	44	28	14	13	42	3.4862	0	0	0	0	0	0	0	0	0	0	54.3
23	61	0	0	54	40	59	46	12	12	23	3.2995	0	0	0	0	1	0	0	0	0	0	29.5
24	60	0	1	65	38	49	30	10	10	23	3.9628	0	0	0	0	0	0	1	0	0	0	57.7
25	64	1	0	62	44	45	26	9	8	41	7.584	1	0	0	0	0	0	0	0	0	0	61.5
26	60	1	1	45	40	62	48	9	8	40	3.2518	1	0	0	0	0	0	0	0	1	1	59.8
27	41	1	1	59	65	60	33	9	8	35	6.4268	1	0	0	0	0	1	1	0	0	1	63.8
28	44	0	0	45	33	65	49	8	8	55	3.6903	0	0	1	1	1	0	0	1	0	0	51.4
29	63	1	0	59	40	38	22	8	8	29	3.594	0	0	0	0	0	0	0	0	0	0	49.5
30	41	0	1	63	53	55	32	7	8	45	6.712	1	0	0	0	0	1	0	0	0	0	75.6
31	49	0	0	31	53	64	50	12	12	62	6.3538	0	0	1	0	1	0	0	1	0	0	54.6
32	55	0	0	60	41	62	32	10	9	48	3.5821	0	0	0	0	0	0	0	0	0	0	53.6
33	61	1	1	58	43	40	23	7	7	36	4.286	1	0	0	0	0	0	1	0	0	0	77.6
34	57	1	0	65	54	51	32	9	9	50	3.694	0	0	0	0	0	0	0	0	0	0	48.5
35	63	0	0	65	35	45	25	10	8	23	2.235	0	0	0	0	0	0	0	0	0	0	49.2
36	50	0	0	59	39	54	33	10	10	32	3.4026	1	0	0	0	0	1	1	0	0	0	73.5
37	57	0	1	56	45	59	42	9	9	72	3.5371	0	0	0	1	0	0	0	0	0	0	57.5
38	43	0	1	65	39	60	35	11	11	23	2.8654	0	0	1	1	0	1	0	1	1	1	35.3
39	50	0	0	41	37	62	42	13	13	23	2.3562	0	0	1	0	1	0	1	1	0	1	30.5
40	43	1	0	63	44	46	25	8	7	33	2.3562	1	1	1	0	0	1	1	1	0	0	44.2
41	77	0	0	69	46	47	25	17	15	40	3.1234	0	0	0	0	0	0	0	0	0	0	57.2
42	50	0	0	42	48	90	73	9	9	28	4.2365	1	1	0	1	0	0	1	0	0	0	50.1
43	65	0	1	45	28	50	36	11	11	23	2.8697	0	1	1	0	0	0	1	1	0	1	56.6
44	74	0	1	63	31	42	26	9	9	37	4.2541	0	0	0	0	0	0	0	0	0	0	53.6
45	56	1	1	59	48	50	32	10	9	76	3.8954	0	0	0	0	0	0	0	0	0	0	66.6
46	69	1	1	60	42	64	40	9	9	32	7.5628	0	0	0	0	0	0	1	0	0	0	43.3
47	60	1	1	65	56	44	26	9	9	35	5.2784	0	0	0	0	0	0	0	0	0	0	62.7
48	61	0	0	60	46	55	36	13	12	70	3.0235	0	0	0	0	0	0	0	0	0	0	39.6
49	49	1	0	68	42	61	39	8	8	44	3.7651	1	1	0	0	0	1	0	0	0	0	58.2
50	58	0	0	60	30	51	30	9	9	34	1.8627	0	0	0	0	0	0	0	0	0	0	38.5
51	46	0	0	58	40	56	33	9	9	31	3.6832	0	1	1	0	0	0	0	0	0	0	66.9
52	58	0	0	61	34	51	31	13	12	23	3.4523	0	0	0	0	0	0	0	0	0	0	52.4
53	55	1	0	65	53	55	34	9	9	46	4.6604	1	1	0	0	0	1	0	0	0	0	29.4
54	64	1	0	58	36	53	31	16	13	23	3.4456	0	0	0	0	0	0	0	0	0	0	37.8
55	69	0	1	58	53	51	31	10	10	44	4.4625	0	1	0	1	0	0	1	0	0	0	76.9
56	55	1	0	55	36	67	45	11	11	23	2.8541	0	0	0	0	0	0	0	0	0	1	45.3
57	55	1	0	68	35	53	28	9	9	35	2.397	0	0	0	0	0	0	0	0	0	0	28.9
