# Supplementary material for: Role of the MAPKs/TGF-β1/TRAF6 signaling pathway in postoperative atrial fibrillation
Source: PLoS One. 2017 Mar 21;12(3):e0173759. doi: 10.1371/journal.pone.0173759 (PMC5360308; doi:10.1371/journal.pone.0173759)
Supplement: S2 Dataset — (XLSX) [file pone.0173759.s002.xlsx]

## Sheet: Sheet1
	TGFβ1 mrna 1	TGFβ1 mrna 2	TGFβ1 mrna 3	TRAF6 mrna 1	TRAF6 mrna 2	TRAF6 mrna 3	CTGF mrna 1	CTGF mrna 2	CTGF mrna 3
SR GROUP	0.43±0.17	0.40±0.15	0.46±0.20	0.69±0.19	0.65±0.13	0.84±0.26	0.39±0.14	0.44±0.09	0.46±0.17
AF GROUP	0.58±0.14	0.52±0.17	0.65±0.23	0.94±0.19	1.07±0.19	1.06±0.27	0.58±0.19	0.59±0.15	0.66±0.21
