# Supplementary material for: Role of the MAPKs/TGF-β1/TRAF6 signaling pathway in postoperative atrial fibrillation
Source: PLoS One. 2017 Mar 21;12(3):e0173759. doi: 10.1371/journal.pone.0173759 (PMC5360308; doi:10.1371/journal.pone.0173759)
Supplement: S3 Dataset — (XLSX) [file pone.0173759.s003.xlsx]

## Sheet: Sheet1
	p-P38/P38 1	p-P38/P38 2	p-P38/P38 3	p-ERK1/2/ERK1/2 1	p-ERK1/2/ERK1/2 2	p-ERK1/2/ERK1/2 3	p-JNK/JNK 1	p-JNK/JNK 2	p-JNK/JNK 3	TGFβ1 1	TGFβ1 2	TGFβ1 3	TRAF6 1	TRAF6 2	TRAF6 3	CTGF 1	CTGF 2	CTGF 3	p-TAK1/TAK1 1	p-TAK1/TAK1 2	p-TAK1/TAK1 3
SR GROUP	0.51±0.15	0.58±0.09	0.54±0.14	0.64±0.17	0.55±0.15	0.53±0.11	0.71±0.20	0.79±0.20	0.78±0.21	0.37±0.09	0.45±0.09	0.42±0.12	0.63±0.13	0.55±0.11	0.59±0.13	0.53±0.19	0.47±0.10	0.57±0.14	0.60±0.18	0.53±0.17	0.47±0.13
AF GROUP	0.63±0.16	0.69±0.22	0.72±0.23	0.79±0.18	0.66±0.16	0.71±0.20	0.92±0.25	0.93±0.33	0.97±0.23	0.50±0.10	0.63±0.14	0.64±0.13	0.87±0.27	0.81±0.29	0.77±0.21	0.75±0.23	0.63±0.20	0.88±0.21	0.85±0.19	0.72±0.27	0.74±0.23
